# Supplementary material for: Characteristics of Crosslinking Polymers Play Major Roles in Improving the Stability and Catalytic Properties of Immobilized Thermomyces lanuginosus Lipase
Source: Int J Mol Sci. 2022 Mar 8;23(6):2917. doi: 10.3390/ijms23062917 (PMC8953303; doi:10.3390/ijms23062917)
Supplement: Supplementary file 1 [file ijms-23-02917-s001.zip]

Archive with 1 entries (1 files):
- ijms-1608436-supplementary.pdf
